# Supplementary material for: Coexistence of Humans and Hamadryas Baboons in Al-Baha Region, Saudi Arabia—Emotional, Social, and Financial Aspects
Source: Animals (Basel). 2025 Dec 24;16(1):47. doi: 10.3390/ani16010047 (PMC12784782; doi:10.3390/ani16010047)
Supplement: Supplementary file 1 [file animals-16-00047-s001.zip]

Archive with 1 entries (1 files):
- animals-3845478-supplementary.pdf
